# Supplementary material for: Molecular Detection and Prevalence of Coxiella burnetii in Ticks from Namibia: A Regional and Genus-Specific Analysis
Source: Pathogens. 2025 Dec 10;14(12):1262. doi: 10.3390/pathogens14121262 (PMC12735502; doi:10.3390/pathogens14121262)
Supplement: Supplementary file 1 [file pathogens-14-01262-s001.zip]

Archive with 1 entries (1 files):
- pathogens-3999260-supplementary.pdf
